# Supplementary material for: Test–Retest Reliability and Internal Consistency of a Newly Developed Questionnaire to Assess Explanatory Variables of 24-h Movement Behaviors in Adults
Source: Int J Environ Res Public Health. 2023 Mar 1;20(5):4407. doi: 10.3390/ijerph20054407 (PMC10001532; doi:10.3390/ijerph20054407)
Supplement: Supplementary file 1 [file ijerph-20-04407-s001.zip]

Archive with 1 entries (1 files):
- ijerph-2220975-supplementary.xlsx
