# Supplementary material for: Test–Retest Reliability and Internal Consistency of a Newly Developed Questionnaire to Assess Explanatory Variables of 24-h Movement Behaviors in Adults
Source: Int J Environ Res Public Health. 2023 Mar 1;20(5):4407. doi: 10.3390/ijerph20054407 (PMC10001532; doi:10.3390/ijerph20054407)
Supplement: Supplementary file 1 [file ijerph-20-04407-s001.zip › ijerph-2220975-supplementary.xlsx]

## Sheet: Blad1
Table S1. Test-retest reliability of each questionnaire item separately
Socio-ecological model	Explanatory variable construct		Questionnaire item	ICC	Lower bound	Upper bound
General information
Intrapersonal level	Sociodemographic information		What is your age?	1	1	1
			Define your sex?	0.758	0.558	0.864
			How do you describe your family situation?	1	1	1
			How many children do you have?	0.988	0.976	0.994
			In what kind of neighborhood do you live?	0.939	0.881	0.969
			What is your country of birth?	1	1	1
			What is your native language?	1	1	1
			What is your highest level of education?	0.907	0.822	0.953
			What is your partner's highest level of education?	0.958	0.912	0.979
			What is your profession?	0.989	0.978	0.994
			What is your partner's profession?	0.911	0.821	0.956
			What is your net family month income?	0.979	0.958	0.989
			What is your smoking status?	0.954	0.911	0.977
			Define your medication intake?	0.937	0.880	0.968
Physical activity
Intrapersonal level	Autonomous motivation	I try to be physically active…	because I believe it is good for me	0.322	*-0.004	0.588
			because I like it	0.577	0.307	0.762
	Attitude	In my opinion …	moderate to vigorous physical activity is (annoying - nice)	0.571	0.292	0.760
			light physical activity is (annoying - nice)	0.193	*-0.167	0.503
			moderate to vigorous physical activity is (frustrating - satisfying)	0.550	0.270	0.745
			light physical activity is (frustrating - satisfying)	0.616	0.360	0.786
			moderate to vigorous physical activity is (unhealhty - healthy)	0.071	*-0.271	0.397
			light physical activity is (unhealhty - healthy)	0.375	0.061	0.627
			moderate to vigorous physical activity is (unimportant - important)	0.321	*-0.005	0.588
			light physical activity is (unimportant - important)	0.431	0.107	0.652
			moderate to vigorous physical activity is (difficult - easy)	0.413	0.096	0.657
			light physical activity is (difficult - easy)	0.475	0.178	0.695
	Facilitators	A facilitator to be physically active is …	feeling less depressed	0.214	*-0.111	0.502
			getting to know new people	0.411	0.169	0.702
			loosing weight	0.654	0.411	0.809
			feeling less stressed	0.467	0.171	0.687
			strenghting my muscles	0.633	0.386	0.796
			to improve my health and reduce the risk of getting ill	0.495	0.163	0.682
			improving my physical fitness	0.469	0.098	0.710
			sleeping better	0.536	0.258	0.733
			enjoying to be physical active	0.471	0.146	0.702
			to be able to be togheter with family or friends	0.495	0.207	0.706
			feeling attractive	0.141	*-0.206	0.453
			improving my confidence	0.301	*-0.039	0.575
			improving my performance	0.370	0.053	0.622
			slowing down ageing	0.439	0.128	0.671
	Internal behavioral control		It is a habit to do sports a fixed number of times a week	0.781	0.611	0.883
			Regarding physical activity, I have certain routines. For example, I will exercise immediately after I have completed my working hours	0.344	0.030	0.600
	Self-efficacy /	I feel able to..	be physically active even when feeling depressed or stressed	0.443	0.128	0.675
	perceived behavioral control		be physically active after a long and exhaustive day	0.495	0.197	0.709
			find the time to be moderate to vigorous physically active for at least 150 minutes a week	0.663	0.427	0.814
			do muscle strenghting exercises for at least twice a week	0.646	0.405	0.804
			be physically active even when important life events are happening (e.g. death of a relative, divorce, moving, ...)	0.562	0.287	0.753
			be physically active even if I don't like it	0.551	0.276	0.743
			be physically active even when I have to work overtime	0.763	0.569	0.875
			be physically active even when I have some household tasks to do	0.724	0.521	0.850
			get up early to be physically active	0.628	0.378	0.793
			be physically active even if social events are asking a lot of time	0.601	0.342	0.775
	Barriers		Lack of self-discipline	0.718	0.510	0.847
			Lack of time	0.590	0.329	0.768
			Lack of energy	0.694	0.472	0.833
			Lack of compagny	0.460	0.142	0.689
			Do not like being physically active	0.676	0.450	0.822
			The idea of not being able to be physically active due to my age	0.366	0.051	0.618
			Weather conditions	0.750	0.560	0.865
			Lack of skills to be physically active (e.g. sport skills)	0.781	0.640	0.884
			Lack of sports facilities or space	0.716	0.501	0.848
			Lack of knownledge on how to be physically active (e.g. sport locations, sport rules)	0.651	0.408	0.809
			Lack of good health (e.g. being sick, injury)	0.397	0.072	0.644
			Affraid of getting injurred	0.425	0.108	0.664
			Personal problems	0.054	*-0.302	0.392
			Not liking the hassle of being physically active (e.g. showering, time to move to a sport accomodation)	0.821	0.676	0.905
			The thought of embarrassing myself in front of others	0.683	0.454	0.826
			Not owning the necessary equipment	0.554	0.276	0.747
Interpersonal level	Subjective norm		My partner thinks that I'm not physically active enough	0.851	0.724	0.922
			Other family members (excl. my partner) think that I'm not physically active enough	0.416	0.105	0.657
			My friends think that I'm not physically active enough	0.636	0.389	0.798
			My general practitioner thinks that I'm not physically active enough	0.639	0.386	0.802
			My collegeaus think that I'm not physically active enough	0.617	0.346	0.790
	Social modelling	How often are the following people physically active?	Partner	0.804	0.645	0.896
			Other family members (excl. my partner)	0.767	0.585	0.876
			Friends	0.767	0.582	0.877
			General practitioner	0.849	0.716	0.922
			Colleagues	0.693	0.469	0.833
	Social support		I'm physically active togheter with my partner	0.771	0.591	0.877
			I'm physically active togheter with other family members (excl. my partner)	0.490	0.187	0.707
			I'm physically active togheter with my friends	0.715	0.499	0.847
			My partner encourage me to be physically active	0.826	0.681	0.908
			Other family members (excl. my partner) encourage me to be physically active	0.071	*-0.274	0.395
			My friends encourage me to be physically active	0.517	0.224	0.724
Sedentary behavior
Intrapersonal level	Autonomous motivation	I try to limit my sedentary behavior…	because I believe that it is good for me	0.554	0.277	0.747
			because I like it	0.218	*-0.091	0.501
	Attitude	In my opinion…	sitting for a long and non interrupted period is (annoying - nice)	0.720	0.512	0.848
			interupting my sitting behavior is (annoying - nice)	0.600	0.339	0.775
			sitting for a long and non interrupted period is (frustrating - satisfying)	0.505	0.219	0.713
			interupting my sitting behavior is (frustrating - satisfying)	0.724	0.521	0.850
			sitting for a long and non interrupted period is (unhealhty - healthy)	0.338	0.007	0.603
			interupting my sitting behavior is (unhealhty - healthy)	0.159	*-0.183	0.465
			sitting for a long and non interrupted period is (unimportant - important)	0.106	*-0.260	0.439
			interupting my sitting behavior is (unimportant - important)	0.264	*-0.084	0.553
			sitting for a long and non interrupted period is (difficult - easy)	0.619	0.364	0.788
			interupting my sitting behavior is (difficult - easy)	0.370	0.034	0.629
	Facilitators
	Leisure time		I like to watch television for several hours	0.485	0.191	0.700
			Watching television is my way to relax after a long day of working	0.642	0.397	0.803
			I like to use my computer/smartphone for a longer period of leisure time	0.766	0.582	0.875
			Using my computer/smartphone is my way to relax after a long day of working	0.719	0.509	0.848
	Work		I like to be seated for longer periods during working hours	0.561	0.284	0.752
			Sitting at work is the perfect way to rest	0.744	0.545	0.863
	Household		I like to sit down while I'm doing household tasks	0.846	0.718	0.919
			I can work faster while doing household tasks seated	0.670	0.437	0.819
	Internal behavioral control		It's a habit to sit/lay down while watching television	0.345	0.024	0.604
			It's a habit to sit/lay down while using my computer/smartphone	0.089	*-0.245	0.406
			It's a habit to sit while working	0.600	0.339	0.777
			It's a habit to sit while doing household tasks	0.616	0.356	0.788
			It's a habit to use motorized transport while moving	0.782	0.609	0.884
	Self-efficacy / Perceived behavioral control
	Leisure time	I feel able to..	reduce the time watching television	0.740	0.542	0.860
			replace one hour of television into light physical activity (e.g. cleaning, doing chores, …)	0.480	0.175	0.701
			stand up during the commercials while watching television	0.556	0.274	0.749
			use the computer/smartphone while standing up	0.505	0.208	0.716
			replace one hour of computer/smartphone use into light physical activity (e.g. cleaning, doing chores, walking, …)	0.456	0.160	0.679
			stand up for a couple of minutes after 30 minutes of computer/smartphone use	0.222	*-0.116	0.514
			reduce the time spent using the computer/smarthone during leisure time	0.320	*-0.003	0.585
	Transport	I feel able to..	get off the public transport earlier to walk the remaining distance	0.615	0.360	0.785
			park the car a bit further in order to walk the remaining distance	0.654	0.410	0.810
			take the bike or walk even though I have a car at my disposal	0.446	0.144	0.676
			stand up in the bus, train, tram or metro even if there are available seats	0.425	0.101	0.666
	Work	I feel able to..	work while standing up at my desk	0.550	0.261	0.748
			stand up for a couple of minutes after sitting 30 minutes during working hours	0.848	0.720	0.920
			position devices at my job so I have to stand up to use them (e.g. printer, telephone, bin, …)	0.625	0.378	0.790
	Household	I feel able to..	make phone calls while standing up at home	0.316	*-0.010	0.582
			work in the kitchen while standing up	0.065	*-0.280	0.391
			position devices at home further away so I have to stand up to use them (bin, television remote, …)	0.677	0.449	0.822
	Barriers related to interrupting my sitting behavior
	Leisure time		Interupting my sitting behavior while I'm watching television is exhausting	0.436	0.113	0.673
			Interupting my sitting behavior while I'm using the computer in my leisure time is exhausting	0.227	*-0.114	0.520
			It looks ridiculous to watch television while standing	0.360	0.029	0.618
			It looks ridiculous to use the computer in leisure time while standing	0.262	*-0.081	0.547
	Transport		Active transport does not attract me because it is exhausting (sweat, redness, …)	0.781	0.608	0.883
			Active transport is too time consuming	0.509	0.189	0.725
			Active transport is impossible due to the distance to my job, school, leisure time activities	0.543	0.266	0.738
			Combing different tasks makes active transport not suitable (to the bakery, dropping of the kids, shopping, work, …)	0.491	0.191	0.708
			Active transport does not attract me for financial reasons (company car, refund for public transport, …)	0.518	0.231	0.723
	Work		My work environment makes it complicated to interrupt my sitting behavior (e.g. no standing desks, necessary seating during work like a crane worker)	0.594	0.322	0.775
			Interrupt my sitting behavior at my job looks ridiculous	0.653	0.413	0.809
			I would disturb my colleageus when interupting my sitting behavior	0.696	0.476	0.834
			It looks like I'm not working productive when interupting my sitting behavior	0.600	0.334	0.776
			Interupting my sitting behavior at my job is exhausting	0.620	0.362	0.789
	Household		Doing household tasks, to do chores, to call by phone while standing is exhausting	0.239	*-0.073	0.519
			Doing household tasks, to do chores, to call by phone while standing looks ridiculous	0.024	*-0.325	0.361
Interpersonal level	Subjective norms
	Leisure time		My partner thinks that I'm watching too much television	0.826	0.680	0.911
			Other family members (excl. my partner) think that I'm watching too much television	0.561	0.250	0.761
			My friends think that I'm watching too much television	0.470	0.162	0.696
			My partner thinks that I'm using the computer/smartphone too much	0.795	0.633	0.890
			Other family members (excl. my partner) think that I'm using the computer/smartphone too much	0.502	0.211	0.713
			My friends think that I'm using the computer/smartphone too much	0.711	0.496	0.843
	Transport		My partner thinks that I'm using too much motorised transport	0.860	0.731	0.929
			Other family members (excl. my partner) think that I'm using too much motorised transport	0.463	0.154	0.690
			My friends think that I'm using too much motorised transport	0.435	0.129	0.666
	Work		My collegeaus think that I'm sitting too much while working	0.635	0.390	0.796
	Household		My partner thinks that I'm sitting too much while doing household tasks	0.730	0.530	0.853
			Other family members (excl. my partner) think that I'm sitting too much while doing household tasks	0.498	0.205	0.711
	Social modelling
	Leisure time	How many minutes do your family members spend watching television?	weekday: partner	0.911	0.830	0.954
			weekendday: partner	0.904	0.819	0.950
			weekday: children who are living at your place	0.697	0.476	0.835
			weekendday: children who are living at your place	0.832	0.685	0.913
		How often do you watch television togheter with your family members?	weekday: partner	0.776	0.601	0.880
			weekendday: partner	0.624	0.361	0.795
			weekday: children who are living at your place	0.836	0.693	0.916
			weekendday: children who are living at your place	0.808	0.653	0.899
		How many minutes do your family members spend using a computer	weekday: partner	0.588	0.319	0.768
		(think of tablets, internet on smartphones, laptop, computer, …)	weekendday: partner	0.622	0.363	0.793
		in their leisure time?	weekday: children who are living at your place	0.900	0.808	0.949
			weekendday: children who are living at your place	0.882	0.776	0.940
	Transport	How often do you use motorized transport togheter with your family members?	weekday: partner	0.728	0.525	0.853
			weekendday: partner	0.553	0.267	0.749
			weekday: children who are living at your place	0.853	0.722	0.924
			weekendday: children who are living at your place	0.849	0.714	0.923
	Work		I often see my collegeaus stand up while working or during breaks	0.655	0.414	0.810
			I often see collegeaus walking	0.584	0.320	0.765
	Household		My partner sits often while doing household taksks	0.377	0.062	0.626
			Other family members (excl. my partner) sit often while doing household taksks	0.428	0.129	0.660
	Social support
	Leisure time		My partner encourages me to watch less television	0.779	0.580	0.887
			Other family members (excl. my partner) encourage me to watch less television	0.535	0.237	0.738
			My friends encourage me to watch less television	0.554	0.270	0.749
			My partner encourages me to use less my smartphone/computer in my leisure time	0.767	0.569	0.880
			Other family members (excl. my partner) encourage me to use less my smartphone/computer in my leisure time	0.530	0.146	0.756
			My friends encourage me to use less my smartphone/computer in my leisure time	0.699	0.459	0.841
	Transport		My partner encourages me to use more active transport (e.g. walking, biking)	0.787	0.557	0.896
			Other family members (excl. my partner) encourage me to use more active transport (e.g. walking, biking)	0.502	0.132	0.732
			My friends encourage me to use more active transport (e.g. walking, biking)	0.675	0.418	0.829
	Work		My collegeaus encourage me to sit less on my job	0.612	0.355	0.785
	Household		My partner encourages me to sit less while doing household tasks	0.741	0.502	0.868
			Other family members (excl. my partner) encourage me to sitt less while doing household tasks	0.498	0.157	0.726
Sleep
Intrapersonal level	Autonomous motivation	I try comply with an optimal sleeping pattern…	because I believe it is good for me	0.379	0.054	0.631
			because I like it	0.260	*-0.73	0.542
	Attitude	In my opinion …	maintaining an optimal sleeping pattern is (annoying - nice)	0.079	*-0.269	0.403
			not taking devices to bed is (annoying - nice)	0.407	0.079	0.654
			maintaining an optimal sleeping pattern is (frustrating - satisfying)	0.605	0.347	0.779
			not taking devices to bed is (frustrating - satisfying)	0.533	0.223	0.745
			maintaining an optimal sleeping pattern is (unhealhty - healthy)	0.486	0.195	0.701
			not taking devices to bed is (unhealhty - healthy)	0.512	0.219	0.720
			maintaining an optimal sleeping pattern is (unimportant - important)	0.372	0.043	0.626
			not taking devices to bed is (unimportant - important)	0.460	0.152	0.688
			maintaining an optimal sleeping pattern is (difficult - easy)	0.584	0.319	0.765
			not taking devices to bed is (difficult - easy)	0.724	0.519	0.852
	Facilitators	A benefit of complying with an optimal sleeping pattern is …	Enough sleep	0.391	0.074	0.638
			a good mood the next day	0.608	0.353	0.780
			better concentration on my work	0.640	0.394	0.800
			get out of bed more easily	0.627	0.379	0.792
			not getting sick	0.335	0.014	0.596
			feeling more energized, fresh and better	0.315	0.009	0.575
	Internal behavioral control		I have an evening routine before I go to bed (brush my teeth, wash my face, etc.)	0.641	0.398	0.801
			I have a morning routine when I wake up (brush my teeth, wash my face, etc.)	0.630	0.382	0.794
	Self-efficacy /	I feel able to..	go to bed on time even if I can not watch a televion show	0.462	0.154	0.687
	perceived behavioral control		go to bed on time even if I have a lot of work to do	0.662	0.423	0.814
			go to bed on time even if my partner goes to bed later	0.461	0.150	0.687
			go to bed on time even if I miss social events with friends	0.522	0.228	0.727
			go to bed in time even if I do not like it	0.614	0.362	0.784
			not take any of the following devices to bed: GSM, smartphone, tablet, laptop	0.812	0.642	0.904
	Barriers
	Barriers optimal sleeping pattern	A barrier to comply with an optimal sleeping pattern is that …	I remain awake for too long beacause I'm not tired enough	0.708	0.493	0.841
			I want to watch a series or movie	0.730	0.522	0.856
			I want to follow social media (e.g. Facebook, Instagram)	0.652	0.414	0.807
			I have some social events with my partner and friends	0.156	0.231	0.720
			I will wake up too early in the morning	0.403	0.098	0.642
			I will wake up in the middle of the night	0.614	0.362	0.784
			I have no time to relax	0.732	0.531	0.855
			I want to do some leisure time activities	0.556	0.273	0.749
			I will start worrying	0.566	0.289	0.755
	Barriers devices	A barrier to not bring electronic devices (GSM, smartphone, tablet, laptop)	I have no alarm clock	0.848	0.720	0.920
		to bed is that ...	I can not check social media	0.578	0.305	0.763
			I will feel unsafe (e.g. not able to call the police in case of emergency)	0.651	0.410	0.807
Interpersonal level	Subjective norm		My partner thinks it is important that I have a good sleeping pattern	0.656	0.422	0.810
			Other family members (excl. my partner) think it is important that I have a good sleeping pattern	0.522	0.235	0.727
	Social modelling		My partner goes to bed on time	0.679	0.449	0.825
			My partner sleeps enough	0.774	0.596	0.880
			My partner has a good quality of sleep	0.805	0.643	0.897
	Social support		My partner encourages me to go to sleep on time	0.526	0.231	0.731
			Other family members (excl. my partner) encourage me to go to sleep on time	0.446	0.139	0.676
Environment
Environmental level	Home environment		During the night there is a lot of background noise (e.g. within the house, outside, neighbours)	0.610	0.351	0.783
	Sleep environment		I have a television in my bedroom	0.803	0.639	0.896
			I have a computer/pc in my bedroom	0.474	0.169	0.695
			How often do you watch television one hour before you go to sleep?	0.769	0.585	0.878
			How often do you use a smartphone, GSM, tablet, laptop one hour before you go to sleep ?	0.786	0.615	0.886
			How often do you bring one of the following devices with you to bed: gsm, smartphone, tablet, laptop?	0.850	0.723	0.921
			How often will you sleep later than planned because of not being able to stop using these devices? GSM, television, laptop, etc	0.766	0.585	0.875
	Home environment	Please tick the box of the correct amount of devices in your house	Television with paying service (Incl. abonements like Netflix)	0.841	0.707	0.917
	Electronic devices	AND that you use	Television without paying service	0.896	0.802	0.946
			Computer	0.622	0.372	0.789
			Gameconsoles on television (playstation, Xbox,…)	0.782	0.612	0.883
			telephone	0.889	0.792	0.942
			laptop	0.734	0.532	0.856
			GSM (no smartphone)	0.789	0.618	0.890
			Smartphone	0.683	0.456	0.827
			gameconsoles not on television (PSP, Gameboy, …)	0.833	0.682	0.914
			Tablet (Ipad, Samsung Galaxy Tablet, …)	0.856	0.734	0.925
	Neighborhood	How do you perceive your environment within a radius of 1 km	Most homes in my neighborghood are detached houses	0.732	0.533	0.855
		or 10-15 minutes walking distance?	There are a lot of food stores within walking distance of my home (e.g. supermarket, bakery, butcher)	0.934	0.873	0.966
			There are a lot of other stores within walking distance of my home (e.g. clothes, books, magasines)	0.873	0.764	0.933
			There are a lot of dining places within walking distance of my home (e.g. restaurants, bars, coffebar)	0.905	0.822	0.951
			There are a lot of other important facilities within walking distance from my home (e.g. pharmacy, general practitioner, hair dresser, school, postal office)	0.859	0.738	0.926
			There is a public transport stop (bus/tram/metro/train) within walking distance from my home	0.749	0.557	0.865
			There is a park within walking distance from my home	0.800	0.620	0.897
			There are sports facilities within walking distance from my home (e.g. sports center, fitness, sports field, running area)	0.677	0.449	0.823
			Walking is dangerous due to the traffic in my neighborhood	0.530	0.242	0.732
			Walking is dangerous due to high crime prevalence in my neighborhood	0.533	0.253	0.732
			There are trees near the street in my neighbourghood	0.572	0.303	0.757
			I find my neighborhood a good place to live	0.608	0.346	0.782
			The neighborghood does not encourage to move (e.g. no sidewalks, steap hills)	0.437	0.125	0.672
	Work environement		At my job, there are bicycles provided by my employer	0.972	0.945	0.986
			At my job, I can enjoy a refund for public transport and/or bicycle allowance	0.823	0.668	0.909
			At my job, there is a big and easy parking for my car	0.950	0.904	0.974
			At my job, there is a bike storage	1	1	1
			At my job, there are standing desks provided by my employer	0.879	0.771	0.938
ICC: Intraclass correlation coefficient with cut-offs points for Excellent (ICC≥ 0.900); Good (ICC between 0.750-0.899); Moderate (ICC between 0.50-0.749);Poor (ICC < 0.500) reliability
